# Supplementary material for: Phenylalanine Regulates Milk Protein Synthesis via LAT1–mTOR Signaling Pathways in Bovine Mammary Epithelial Cells
Source: Int J Mol Sci. 2024 Dec 6;25(23):13135. doi: 10.3390/ijms252313135 (PMC11642424; doi:10.3390/ijms252313135)
Supplement: Supplementary file 1 [file ijms-25-13135-s001.zip]

Archive with 1 entries (1 files):
- ijms-3225518-supplementary.pdf
